# Supplementary material for: Cellular and Microbial In Vitro Modelling of Gastrointestinal Cancer
Source: Cancers (Basel). 2024 Sep 9;16(17):3113. doi: 10.3390/cancers16173113 (PMC11394127; doi:10.3390/cancers16173113)
Supplement: Supplementary file 1 [file cancers-16-03113-s001.zip]

Archive with 1 entries (1 files):
- cancers-3128599-supplementary - updated.pdf
